# Supplementary material for: Comparison of Diazotrophic Composition and Distribution in the South China Sea and the Western Pacific Ocean
Source: Biology (Basel). 2021 Jun 20;10(6):555. doi: 10.3390/biology10060555 (PMC8235572; doi:10.3390/biology10060555)
Supplement: Supplementary file 1 [file biology-10-00555-s001.zip]

Archive with 1 entries (1 files):
- biology-1251643-supplementary.pdf
